# Supplementary material for: Effects of PPARα inhibition in head and neck paraganglioma cells
Source: PLoS One. 2017 Jun 8;12(6):e0178995. doi: 10.1371/journal.pone.0178995 (PMC5464765; doi:10.1371/journal.pone.0178995)
Supplement: S1 Table — Effect of WY14643 (A) or GW6471 (B) treatments on cell viability (%) as assessed by MTT. (XLSX) [file pone.0178995.s001.xlsx]

## Sheet: MTT_WY14643 or GW6471
S1 table. Effect of WY14643 (A) or GW6471 (B) treatments on cell viability (%) as assessed by MTT.
A. Effect of WY14643 treatment on cell viability (%).
PTJ64i_WY14643 agonist		Cell Viability %
		Vehicle control	12.5 mM WY14643	25 mM WY14643	50 mM WY14643	100 mM WY14643
Experiment 1	Determination 1	117.844	105.72	106.787	103.246	94.9204
	Determination 2	111.811	115.364	110.955	115.083	96.8786
	Determination 3	100.261	115.857	120.119	116.754	92.241
	Determination 4	83.7398	115.704	105.937	103.175	93.1029
	Determination 5	86.343	88.4008	99.2413	90.7401	83.089
	Mean experiment 1	100	108.209	108.608	105.8	92.0464
Experiment 2	Determination 1	106.078	107.544	98.5851	102.119	89.0764
	Determination 2	96.9046	113.53	106.449	114.654	102.371
	Determination 3	95.7982	116.717	103.626	109.23	93.3164
	Determination 4	110.187	109.828	102.694	105.229	88.0717
	Determination 5	91.032	109.798	85.0576	96.2109	86.8398
	Mean experiment 2	100	111.483	99.2824	105.489	91.935
Experiment 3	Determination 1	103.133	102.713	102.782	86.0946	86.5994
	Determination 2	96.2985	101.46	109.491	97.4442	101.953
	Determination 3	95.6462	117.307	122.911	106.474	96.7466
	Determination 4	111.675	114.233	118.788	117.67	91.9481
	Determination 5	93.247	98.4311	99.1798	99.8661	80.1504
	Mean experiment 3	100	106.829	110.63	101.51	91.4796
Overall	Mean experiment 1	100	108.209	108.608	105.8	92.0464
	Mean experiment 2	100	111.483	99.2824	105.489	91.935
	Mean experiment 3	100	106.829	110.63	101.51	91.4796
	Interexperiment mean	100	108.841	106.174	104.266	91.8203
	Interexperiment SD	2.00972e-14	2.39052	6.05301	2.39198	0.300294
PTJ86i_WY14643 agonist		Cell Viability %
		Vehicle control	12.5 mM WY14643	25 mM WY14643	50 mM WY14643	100 mM WY14643
Experiment 1	Determination 1	103.371	94.2322	92.7906	99.9674	76.3999
	Determination 2	98.507	112.716	92.0134	37.0686	90.7347
	Determination 3	97.7987	101.798	103.183	106.887	94.5644
	Determination 4	102.782	110.648	98.4443	102.901	89.8635
	Determination 5	97.5417	97.222	82.3545	87.7261	78.2114
	Mean experiment 1	100	103.323	93.7571	86.91	85.9548
Experiment 2	Determination 1	109.879	101.321	110.242	91.4758	97.5533
	Determination 2	101.633	112.964	111.741	92.4567	100.766
	Determination 3	92.8406	105.152	107.149	116.021	105.337
	Determination 4	99.9062	110.569	107.135	98.0936	84.6875
	Determination 5	95.7407	94.5892	84.3036	89.0235	86.0096
	Mean experiment 2	100	104.919	104.114	97.414	94.8707
Experiment 3	Determination 1	99.6365	91.9256	79.4631	97.8318	78.2011
	Determination 2	96.3237	96.4373	102.874	101.157	84.4986
	Determination 3	97.977	98.4818	96.1281	102.085	82.044
	Determination 4	101.618	100.88	86.5809	97.2198	89.3195
	Determination 5	104.445	93.623	66.7861	95.0996	75.2985
	Mean experiment 3	100	96.2695	86.3664	98.6787	81.8723
Overall	Mean experiment 1	100	103.323	93.7571	86.91	85.9548
	Mean experiment 2	100	104.919	104.114	97.414	94.8707
	Mean experiment 3	100	96.2695	86.3664	98.6787	81.8723
	Interexperiment mean	100	101.504	94.7459	94.3342	87.5659
	Interexperiment SD	3.01458e-14	4.6028	8.91515	6.46057	6.64727
B. Effect of GW6471 treatment on cell viability (%).
PTJ64i_GW6471 antagonist		Cell Viability %
		Vehicle control	3 mM GW6471	6 mM GW6471	12 mM GW6471	24 mM GW6471
Experiment 1	Determination 1	104.565	96.1801	92.6377	54.0916	4.60069
	Determination 2	99.6875	102.242	89.6552	58.7244	4.14879
	Determination 3	98.116	98.425	97.6262	59.8993	3.71146
	Determination 4	97.7953	88.5064	89.7076	47.9486	3.12544
	Determination 5	99.8362	94.0867	76.0776	48.0711	2.75225
	Mean experiment 1	100	95.888	89.1409	53.747	3.66772
Experiment 2	Determination 1	110.752	89.5735	95.5739	55.2745	5.31647
	Determination 2	94.3384	101.677	86.3572	55.2261	8.23924
	Determination 3	102.191	99.0645	96.3933	48.145	5.7165
	Determination 4	88.0057	86.2281	92.9125	51.0904	5.04549
	Determination 5	104.713	93.677	99.6839	57.8586	4.27769
	Mean experiment 2	100	94.0441	94.1841	53.5189	5.71908
Experiment 3	Determination 1	105.374	91.4818	87.3433	46.4926	9.52699
	Determination 2	85.8776	93.2708	71.1183	44.8491	7.10752
	Determination 3	103.083	95.7818	79.1096	42.9038	6.23996
	Determination 4	106.192	116.598	71.8081	45.0538	9.62937
	Determination 5	99.473	92.4679	85.7753	39.8431	8.66482
	Mean experiment 3	100	97.92	79.0309	43.8285	8.23373
Overall	Mean experiment 1	100	95.888	89.1409	53.747	3.66772
	Mean experiment 2	100	94.0441	94.1841	53.5189	5.71908
	Mean experiment 3	100	97.92	79.0309	43.8285	8.23373
	Interexperiment mean	100	95.9507	87.452	50.3648	5.87351
	Interexperiment SD	9.0185e-06	1.93871	7.71649	5.66178	2.28692
PTJ86i_GW6471 antagonist		Cell Viability %
		Vehicle control	3 mM GW6471	6 mM GW6471	12 mM GW6471	24 mM GW6471
Experiment 1	Determination 1	120.455	101.454	100.2	69.7404	19.8581
	Determination 2	87.3579	112.03	86.2995	72.3394	16.9091
	Determination 3	87.6353	96.5721	102.086	80.5038	25.6709
	Determination 4	92.3726	91.997	94.0712	89.9314	19.1027
	Determination 5	112.18	104.702	93.2603	70.9994	23.8443
	Mean experiment 1	100	101.351	95.1833	76.7029	21.077
Experiment 2	Determination 1	103.471	94.6985	99.8599	60.9814	35.8829
	Determination 2	100.585	89.1728	98.4026	67.5921	30.5717
	Determination 3	98.1273	100.605	96.3704	75.8341	17.233
	Determination 4	95.0669	91.9094	81.3801	71.0735	22.9085
	Determination 5	102.75	95.9939	92.0106	73.9153	18.5851
	Mean experiment 2	100	94.4759	93.6047	69.8793	25.0362
Experiment 3	Determination 1	99.3534	94.5725	93.3983	65.8417	31.9715
	Determination 2	89.5782	87.6338	87.2297	62.7383	30.6448
	Determination 3	110.867	103.974	103.135	60.1992	36.638
	Determination 4	99.788	109.624	76.7606	61.4344	21.693
	Determination 5	100.413	81.6787	85.5674	56.0588	31.0336
	Mean experiment 3	100	95.4967	89.2183	61.2545	30.3962
Overall	Mean experiment 1	100	101.351	95.1833	76.7029	21.077
	Mean experiment 2	100	94.4759	93.6047	69.8793	25.0362
	Mean experiment 3	100	95.4967	89.2183	61.2545	30.3962
	Interexperiment mean	100	97.1079	92.6688	69.2789	25.5032
	Interexperiment SD	2.3094e-06	3.71006	3.0907	7.74168	4.6771
