# Supplementary material for: Effects of PPARα inhibition in head and neck paraganglioma cells
Source: PLoS One. 2017 Jun 8;12(6):e0178995. doi: 10.1371/journal.pone.0178995 (PMC5464765; doi:10.1371/journal.pone.0178995)
Supplement: S2 Table — (XLSX) [file pone.0178995.s002.xlsx]

## Sheet: Cell growth
S2 table. Effect of GW6471 treatment on cell growth.
PTJ64i_GW6471 antagonist		Cell number
		Vehicle control	24 mM GW6471
Time 0 hrs*	Determination 1	950000	950000
	Determination 2	950000	950000
	Determination 3	950000	950000
	Mean	950000	950000
	SD	0	0
Time 24 hrs	Determination 1	1433333	733333
	Determination 2	1700000	900000
	Determination 3	1433333	900000
	Mean	1522222	844444
	SD	153960	96225.2
Time 48 hrs	Determination 1	2693333	880000
	Determination 2	4600000	1400000
	Determination 3	2666666	600000
	Mean	3.32e+06	960000
	SD	1.10859e+06	405956
Time 72 hrs	Determination 1	5319999	666666
	Determination 2	6533333	990000
	Determination 3	4073333	566666
	Mean	5.30889e+06	741111
	SD	1.23004e+06	221268
PTJ86i_GW6471 antagonist		Cell number
		Vehicle control	24 mM GW6471
Time 0 hrs*	Determination 1	950000	950000
	Determination 2	950000	950000
	Determination 3	950000	950000
	Mean	950000	950000
	SD	0	0
Time 24 hrs	Determination 1	1533333	1133333
	Determination 2	1333333	1033333
	Determination 3	1466666	1033333
	Mean	1444444	1.06667e+06
	SD	101835	57735
Time 48 hrs	Determination 1	2199999	1560000
	Determination 2	1904000	1020000
	Determination 3	1866666	800000
	Mean	1.99022e+06	1.12667e+06
	SD	182629	391067
Time 72 hrs	Determination 1	2293333	559999
	Determination 2	2800000	600000
	Determination 3	2866666	766666
	Determination 4	2666666	1039999
	Determination 5	2933333	1200000
	Mean	2.712e+06	833333
	SD	253964	278727
*cell counts at seeding
