# Supplementary material for: Effects of PPARα inhibition in head and neck paraganglioma cells
Source: PLoS One. 2017 Jun 8;12(6):e0178995. doi: 10.1371/journal.pone.0178995 (PMC5464765; doi:10.1371/journal.pone.0178995)
Supplement: S3 Table — (XLSX) [file pone.0178995.s003.xlsx]

## Sheet: Cell cycle analysis
S3 table. Effect of GW6471 treatment on cell cycle as assessed by flow cytometry.
PTJ64i_GW6471 antagonist	Cell number (%)
	Vehicle control				24 mM GW6471
	G1	S	G2		G1	S	G2
Experiment 1	51	20.03	28.97		41.28	8.77	49.95
Experiment 2	39.1	14.85	46.05		37.76	8.17	54.07
Experiment 3	39.41	16.92	43.67		36.72	10.08	53.2
Mean	43.17	17.2667	39.5633		38.5867	9.00667	52.4067
SD	6.78275	2.60734	9.25095		2.38976	0.976746	2.17155
PTJ86i_GW6471 antagonist	Cell number (%)
	Vehicle control				24 mM GW6471
	G1	S	G2		G1	S	G2
Experiment 1	59.91	17.09	23		68.34	13.96	17.7
Experiment 2	58.01	17.66	24.33		69	12.89	18.1
Experiment 3	55.95	18.02	26.03		66.37	13.29	20.34
Mean	57.9567	17.59	24.4533		67.9033	13.38	18.7133
SD	1.98054	0.468935	1.51876		1.3683	0.540648	1.42286
