# Supplementary material for: Effects of PPARα inhibition in head and neck paraganglioma cells
Source: PLoS One. 2017 Jun 8;12(6):e0178995. doi: 10.1371/journal.pone.0178995 (PMC5464765; doi:10.1371/journal.pone.0178995)
Supplement: S4 Table — (XLSX) [file pone.0178995.s004.xlsx]

## Sheet: Apoptosis
S4 table. Effect of GW6471 treatment on apoptosis as assessed by flow cytometry.
PTJ64i_GW6471 antagonist		Apoptosis
		(fold change over control)
		Vehicle control	24 mM GW6471
Time 24 hrs	Determination 1	1	2.32432
	Determination 2	1	1.64171
	Determination 3	1	1.96407
	Mean		1.9767
	SD		0.341482
Time 48 hrs	Determination 1	1	2.02407
	Determination 2	1	1.74611
	Determination 3	1	1.71471
	Mean		1.8283
	SD		0.170269
Time 72 hrs	Determination 1	1	3.08905
	Determination 2	1	2.07836
	Determination 3	1	3.79014
	Mean		2.98585
	SD		0.860542
PTJ86i_GW6471 antagonist		Apoptosis
		(fold change over control)
		Vehicle control	24 mM GW6471
Time 24 hrs	Determination 1	1	1.375
	Determination 2	1	0.838235
	Determination 3	1	0.761905
	Mean		0.991713
	SD		0.334123
Time 48 hrs	Determination 1	1	1.47513
	Determination 2	1	1.46143
	Mean		1.46828
	SD		0.00968588
Time 72 hrs	Determination 1	1	2.39611
	Determination 2	1	2.73524
	Determination 3	1	1.84628
	Mean		2.32588
	SD		0.448624
