# Supplementary material for: Effects of PPARα inhibition in head and neck paraganglioma cells
Source: PLoS One. 2017 Jun 8;12(6):e0178995. doi: 10.1371/journal.pone.0178995 (PMC5464765; doi:10.1371/journal.pone.0178995)
Supplement: S5 Table — (XLSX) [file pone.0178995.s005.xlsx]

## Sheet: Caspase 3-7 activity
S5 table. Effect of GW6471 treatment on caspase 3/7 activity.
PTJ64i_GW6471 antagonist		RLUs
		Vehicle control	24 mM GW6471
Time 24 hrs	Determination 1	1.03129	1.51674
	Determination 2	1.02803	1.19928
	Determination 3	0.940685	1.04247
	Determination 4	0.786094	1.26854
	Determination 5	1.15385	1.96938
	Determination 6	1.06006	1.32317
	Mean	1	1.3866
	SD	0.125151	0.324973
Time 72 hrs	Determination 1	0.908084	8.20841
	Determination 2	1.23086	6.49127
	Determination 3	0.86106	6.536
	Determination 4	0.978583	18.2885
	Determination 5	0.864626	14.9117
	Determination 6	1.15679	16.6246
	Mean	1	11.8434
	SD	0.157743	5.36359
PTJ86i_GW6471 antagonist		RLUs
		Vehicle control	24 mM GW6471
Time 24 hrs	Determination 1	0.971569	0.942739
	Determination 2	1.07417	0.917336
	Determination 3	0.954259	1.16903
	Determination 4	1.01079	0.970998
	Determination 5	1.07145	1.38041
	Determination 6	0.917766	0.963325
	Mean	1	1.05731
	SD	0.0638523	0.18214
Time 72 hrs	Determination 1	0.834468	2.99502
	Determination 2	1.12091	3.01542
	Determination 3	1.04462	1.41242
	Determination 4	0.8379	8.31798
	Determination 5	0.808338	7.53617
	Determination 6	1.35376	6.19602
	Mean	1	4.91217
	SD	0.215485	2.81619
