# Supplementary material for: Effects of PPARα inhibition in head and neck paraganglioma cells
Source: PLoS One. 2017 Jun 8;12(6):e0178995. doi: 10.1371/journal.pone.0178995 (PMC5464765; doi:10.1371/journal.pone.0178995)
Supplement: S6 Table — (XLSX) [file pone.0178995.s006.xlsx]

## Sheet: PI3k_GSK3b _b-catenin pathway
S6 table. Effect of GW6471 treatment on PI3k/GSK3b/b-catenin pathway.
PTJ64i_GW6471 antagonist		Relative densitometric units (RU)
		Vehicle control	24 mM GW6471
PI3K protein expression	Determination 1	1.43463	1.20529
	Determination 2	2.06845	0.893833
	Determination 3	1.80204	1.20204
	Mean	1.76837	1.10039
	SD	0.318248	0.178891
GSK3b protein expression	Determination 1	0.661088	1.03966
	Determination 2	0.553894	1.2119
	Mean	0.607491	1.12578
	SD	0.0757977	0.121789
p-GSK3b protein expression	Determination 1	1.74901	0.806509
	Determination 2	1.553	0.612564
	Mean	1.65101	0.709537
	SD	0.138601	0.13714
b-catenin protein expression	Determination 1	1.34516	0.361588
	Determination 2	1.07656	0.98468
	Determination 3	1.42399	1.2457
	Determination 4	1.60038	0.682079
	Mean	1.36152	0.818512
	SD	0.217888	0.38188
PTJ86i_GW6471 antagonist		Relative densitometric units (RU)
		Vehicle control	24 mM GW6471
PI3K protein expression	Determination 1	1.80399	0.455075
	Determination 2	1.4498	0.521146
	Determination 3	0.895233	0.511543
	Mean	1.38301	0.495922
	SD	0.458045	0.0356982
GSK3b protein expression	Determination 1	1.05074	1.14658
	Determination 2	0.657952	1.02532
	Mean	0.854348	1.08595
	SD	0.277746	0.0857487
p-GSK3b protein expression	Determination 1	1.25436	0.458162
	Determination 2	0.964638	1.03225
	Mean	1.1095	0.745204
	SD	0.204867	0.405939
b-catenin protein expression	Determination 1	1.57157	0.949245
	Determination 2	1.27181	0.662834
	Determination 3	0.705963	0.690718
	Determination 4	0.836787	0.659741
	Determination 5	1.36348	0.697141
	Mean	1.14992	0.731936
	SD	0.365173	0.122597
