# Supplementary material for: Effects of PPARα inhibition in head and neck paraganglioma cells
Source: PLoS One. 2017 Jun 8;12(6):e0178995. doi: 10.1371/journal.pone.0178995 (PMC5464765; doi:10.1371/journal.pone.0178995)
Supplement: S7 Table — (XLSX) [file pone.0178995.s007.xlsx]

## Sheet: clonogenic assay
S7 table. Effect of GW6471 treatment on colony formation.
PTJ64i_GW6471 antagonist	Number of colonies
	Vehicle control	24 mM GW6471
Experiment 1	57	1
Experiment 2	45	5
Experiment 3	68	13
Mean	56.6667	6.33333
SD	11.5036	6.1101
PTJ86i_GW6471 antagonist	Number of colonies
	Vehicle control	24 mM GW6471
Experiment 1	24	2
Experiment 2	29	6
Experiment 3	47	14
Mean	33.3333	7.33333
SD	12.0968	6.1101
