# Supplementary material for: Effects of PPARα inhibition in head and neck paraganglioma cells
Source: PLoS One. 2017 Jun 8;12(6):e0178995. doi: 10.1371/journal.pone.0178995 (PMC5464765; doi:10.1371/journal.pone.0178995)
Supplement: S8 Table — (XLSX) [file pone.0178995.s008.xlsx]

## Sheet: Wound healing  assay
S8 table. Effect of GW6471 treatment on wound healing.
PTJ64i_GW6471 antagonist		Ratio of migrated cells vs vehicle control
		Vehicle control	24 mM GW6471
Time 8 hrs	Determination 1	1	0.766667
	Determination 2	1	0.73913
	Determination 3	1	0.8
	Mean		0.768599
	SD		0.0304808
Time 16 hrs	Determination 1	1	0.423729
	Determination 2	1	0.365079
	Determination 3	1	0.319444
	Mean		0.369418
	SD		0.0522774
PTJ86i_GW6471 antagonist		Ratio of migrated cells vs vehicle control
		Vehicle control	24 mM GW6471
Time 8 hrs	Determination 1	1	0.75
	Determination 2	1	0.5
	Determination 3	1	0.769231
	Mean		0.673077
	SD		0.150197
Time 16 hrs	Determination 1	1	0.857143
	Determination 2	1	0.888889
	Determination 3	1	0.869565
	Mean		0.871866
	SD		0.0159976
